# Supplementary material for: Enhancing interprofessional teamwork between youth care professionals using an electronic health record; a mixed methods intervention study
Source: J Interprof Care. 2024 Feb 27;38(3):553–63. doi: 10.1080/13561820.2024.2314461 (PMC11018063; doi:10.1080/13561820.2024.2314461)
Supplement: Supplemental Material [file IJIC_A_2314461_SM4558.zip]

Archive with 2 entries (2 files):
- Revised version supplementary material 1.docx
- Supplementary material 2.docx
